# Supplementary material for: Oral bisphosphonates and colorectal cancer
Source: Sci Rep. 2017 Mar 10;7:44177. doi: 10.1038/srep44177 (PMC5345000; doi:10.1038/srep44177)
Supplement: Supplementary Tables [file srep44177-s1.xls]

## Sheet: Supplemental Table 1
Supplemental Table 1: Conditional logistic regression for the association between oral bisphosphonate use and colorectal cancer for supplemental analyses
	Model 1		Model 2		Model 3		Model 4
	OR	(95% CI)	OR	(95% CI)	OR	(95% CI)	OR	(95% CI)
Ever use oral bisphosphonates	0.771	(0.70, 0.85)	0.662	(0.48, 0.91)	0.831	(0.76, 0.92)	0.846	(0.77, 0.93)
Defined Daily Dose
Never	Ref		Ref		Ref		Ref
< 12 months	0.806	(0.70, 0.93)	0.64	(0.40, 1.03)	0.856	(0.74, 0.99)	0.853	(0.74, 0.99)
>= 12 months	0.749	(0.67, 0.84)	0.68	(0.45, 1.03)	0.815	(0.72, 0.92)	0.841	(0.75, 0.95)
Cases and controls were matched on gender, age at time of index date (+/- 2 years), duration of membership prior to index date (+/- 1 year), race, and region of residence.
Model 1: Conditional logistic regression model adjusted for age, smoking, alcohol use, CCI, and use of NSAIDs (excluded previous lower endoscopy).
Model 2: Conditional logistic regression model within participants with shorter duration of members (<= 4.6 years) with adjustment for age, smoking, alcohol use, CCI, use of NSAIDS, and previous lower endoscopy.
Model 3: Conditional logistic regression model within participants with longer duration of members (>4.6 years) with adjustment for age, smoking, alcohol use, CCI, use of NSAIDS, and previous lower endoscopy.
Model 4: Conditional logistic regression model within females with adjustment for age, smoking, alcohol use, CCI, use of NSAIDs, previous lower endoscopy, and use of hormone replacement therapy.

## Sheet: Supplemental Table 2
Supplemental Table 2: Unconditional logistic regression for the association between oral bisphosphonate use and colorectal cancer stratified by BMI
	Normal weight		Overweight		Obese
	OR	(95% CI)	OR	(95% CI)	OR	(95% CI)
Ever use oral bisphosphonates	0.875	(0.76, 1.01)	0.888	(0.73, 1.08)	0.831	(0.65, 1.06)
Defined Daily Dose
Never	Ref		Ref		Ref
< 12 months	0.987	(0.80, 1.23)	0.846	(0.62, 1.15)	0.718	(0.49, 1.05)
>= 12 months	0.817	(0.69, 0.97)	0.916	(0.72, 1.17)	0.92	(0.68, 1.25)
The unconditional logistic regression adjusted model included age, sex, race, region, years of KPNC membership, smoking, alcohol use, CCI, use of NSAIDs, and previous lower endoscopy.

## Sheet: Supplemental Table 3
Supplemental Table 3: Sex specific associations between oral bisphosphonates and colorectal cancer with and without BMI adjustment
	No BMI		BMI
	OR	(95% CI)	OR	(95% CI)
Ever use oral bisphosphonates
Females	0.903	(0.81, 1.01)	0.923	(0.82, 1.03)
Males	0.747	(0.54, 1.04)	0.768	(0.55, 1.07)
p interaction	0.205		0.1878
Defined Daily Dose
Females
Never	Ref		Ref
< 12 months	0.924	(0.78, 1.10)	0.941	(0.79, 1.12)
>= 12 months	0.891	(0.78, 1.02)	0.912	(0.80, 1.05)
Males
Never	Ref		Ref
< 12 months	0.906	(0.57, 1.43)	0.928	(0.59, 1.47)
>= 12 months	0.625	(0.39, 1.01)	0.643	(0.40, 1.04)
p interaction (< 12)	0.8012		0.7847
p interaction (>= 12)	0.1262		0.1161
Cases and controls were matched on gender, age at time of index date (+/- 2 years), duration of membership prior to index date (+/- 1 year), race, and region of residence.
The conditional logistic regression adjusted models additionally included age, smoking, alcohol use, CCI, use of NSAIDs, and previous lower endoscopy.
